# Supplementary material for: Association between electronic cigarette use and tobacco cigarette smoking initiation in adolescents: a systematic review and meta-analysis
Source: BMC Public Health. 2021 Jun 3;21:954. doi: 10.1186/s12889-021-10935-1 (PMC8173887; doi:10.1186/s12889-021-10935-1)
Supplement: Supplementary file 1 — Additional file 1: We present all additional information in one excel file (supplementary excel file) and within the file each tab is a single appendix. Appendix 1. (or Table 1) presents the Medline literature search strategy. Appendix 2. presents the study PRISMA flow chart. Appendix 3. presents the quality assessment tool and results. Appendix 4. presents characteristics of included studies. Appendix 5. presents primary research AOR for ever e-cigarette and cigarette use among adolescents in the selected longitudinal cohort studies. Appendix 6. presents primary studies ever use of e-cigarettes and cigarettes among adolescents in the selected longitudinal cohort studies using statistical measures such as adjusted relative risk, estimates, or standardised coefficient. Appendix 7. presents AORs for different frequencies of e-cigarette and cigarette use among adolescents in the selected longitudinal cohort studies. Appendix 8. presents adjusted relative risk for different frequencies of e-cigarette and cigarette use. Appendix 9. presents the feasibility assessment for meta-analysis and Appendix 10. presents the results of the meta-analysis, sensitivity analysis, and subgroup analysis. [file 12889_2021_10935_MOESM1_ESM.ods]

## Sheet: Appendix_1_Medline_search
Appendix 1 Medline literature search strategy
Ovid MEDLINE search strategy*
Version: Ovid MEDLINE(R) and Epub Ahead of Print, In-Process & Other Non-Indexed Citations, Daily and Versions(R) 1946 to April 12, 2019
Platform: Ovid
Date of Search: 15.04.2019
*Search strategies for all databases used are available on application.
Concept	Line	Search terms	Results
E-cigarettes	1	Vaping/	291
	2	Electronic Nicotine Delivery Systems/	2293
	3	Nebulizers and Vaporizers/ and (nicotine or tobacco).mp.	155
	4	e-cig$.mp.	3087
	5	Ecig$.mp.	80
	6	(Vape or vaping or vaper or vapers).mp.	853
	7	(Vapori#e$ adj3 (cigarette$ or nicotine)).mp.	77
	8	((electric or electronic) adj2 (cig$ or nicotine or tobacco or smoking)).mp.	3496
	9	(e-sigaret$ or "e-sígarett$" or een sigaret$ or E-Zigarette$ or "cigarette$ électronique$" or "L'e-cigarette" or vapoteuse$ or "cigarrill$ electrónico$" or sigarett$ elettronic$ or sigarett$ elettronik$ or sigarett$ elettroniche$ or elektronik$ sigar$ or e-savuke$ or e-rokok$ or rokok$ elektronik$ or e-papieros$ or e-ugwayi).mp.	55
	10	(mods adj5 (tobacco or nicotine)).mp.	2
	11	Juul$.mp.	40
	12	(e-juice$ or e-liquid$).mp.	392
	13	(cig-a-like$ or cigalike$ or ciga-like$).mp.	36
	14	(e-hookah$ or electronic hookah$ or "hookah pens").mp.	19
	15	(ENNDS or electronic non-nicotine delivery).mp.	3
	16	((NMNDS and nicotin$) or non-medicinal nicotine delivery system$).mp.	0
	17	or/1-16	4520
Heat not Burn	18	(Heated tobacco product$ or tobacco heating product$ or tobacco heating system$).mp.	118
	19	("heat-not-burn" or "heat not burn" or "heat notburn" or "heatnot burn").mp.	83
	20	(Heatsticks or heat-sticks or tobacco sticks or Neosticks).mp.	13
	21	((HEETS or Fiit or glo) adj3 (tobacco or nicotine or smok$)).mp.	2
	22	(IQOS or iFuse or Ploom).mp.	70
	23	(electrically-heated smoking system and (nicotin$ or tobacco$)).mp.	1
	24	(Vapotage or "tabac chauffé" or "verhitte tabak" or "riscaldatori di tabacco" or "tabacco riscaldato" or "erhitzter Tabak" or "verhit tabak" or "zahřátý tabák" or "opvarmet tobak" or "oppvarmet tobakk" or "uppvärmd tobak" or "kuumutatud tubakas" or "pinainit na tabako" or "lämmitetty tupakka" or "shan taba mai tsanani" or "hitað tóbak" or "apsildāmā tabaka" or "tembakau dipanaskan" or "šildomas t…	11
	25	or/18-24	218
E-cigarettes or Heat not burn	26	17 or 25	4645
Basic animal and cell studies search	27	animals/ not humans.sh.	4536484
	28	exp animals, laboratory/ or exp Animal experimentation/ or exp Models, animal/ or Disease Models, Animal/ or exp Animal Diseases/	1563266
	29	(animal adj2 (model$ or stud$ or experiment$ or laboratory)).ti,ab,kf.	231870
	30	(Cat or cats or feline or dog or dogs or canine or rat or rats or Wistar or Sprague-Dawley or rodent$ or mouse or mice or murine or zebrafish or fish or chicken$ or horse$ or rabbit$ or "C. elegans" or caenorhabditis elegans or nematod$ or Xenopus or bird or birds or reptil$ or livestock or larva$).ti,ab,kf.	3615741
	31	exp In Vitro Techniques/ or exp Biological Assays/ or exp cells, cultured/ or exp clinical laboratory techniques/ or Chemistry techniques, analytical/ or chemistry techniques, synthetic/	4144439
	32	("in vitro" or biological assay$ or cell culture or cultured cells or cell lines or cell transformation assay$).ti,ab,kf.	1414252
	33	27 or 28 or 29 or 30 or 31 or 32	8519746
(E-cigarettes or Heat not burn) NOT cell or animal studies	34	26 not 33	4284
Publication type	35	(comment or editorial or note).pt.	1105825
	36	(reply or commentary or comment or editorial).ti.	135049
	37	35 or 36	1158642
	38	34 not 37	3874
If this is to be included, I can add in (see Appendix 4) on to the literature search piece in the methods.

## Sheet: _Appendix_2_PRISMA
Appendix 1: PRISMA flow chart

## Sheet: Appendix_3_Quality_assessment
Appendix 2: Quality assessment tool and results
Appendix 2a Quallity assessment tool		Quality assessment results
1. Was the research question or objective in this paper clearly stated?		Appendix 2b Quality assessment results
2. Was the study population clearly specified and defined?		Study ID	QA1	QA2	QA3	QA4	QA5	QA6	QA7	QA8	QA9	QA10	QA11	QA12	QA13	QA14
3. Was the participation rate of eligible persons at least 50%?		Aleyan 2018	Yes	Yes	Yes	Yes	Not relevant	Yes	Yes	No	Yes	No	Yes	Not applicable(self-report)	No	Cannot assess
4. Were all the subjects selected or recruited from the same or similar populations (including the same time period)? Were inclusion and exclusion criteria for being in the study prespecified and applied uniformly to all participants?		Hammond 2017	Yes	Yes	Yes	Yes	No [Variance cannot be used as this is a convenience sample]	Yes	Yes	No	Yes	No	Yes	Not applicable(self-report)	No	Partial
5. Was a sample size justification, power description, or variance and effect estimates provided?		Barrington-Trimis 2018a	Yes	Yes	Cannot determine	Cannot determine	No [Variance cannot be used as this is includes a convenience sample]	Yes	Cannot determine	No	Yes	Yes	Yes	Not applicable(self-report)	No	No
6. For the analyses in this paper, were the exposure(s) of interest measured prior to the outcome(s) being measured?		Barrington-Trimis 2018b	Yes	Yes (no mean age)	Not relevant	Yes	Not relevant	Yes	Yes	No	Yes	No	Yes	Not applicable(self-report)	No	Cannot assess
7. Was the timeframe sufficient so that one could reasonably expect to see an association between exposure and outcome if it existed?		Barrington-Trimis 2016	Yes	Yes	Yes	No	No [Justification for matched cases not provided - sample size restricted inappropriately]	Yes	Yes	No	Yes	Yes (but not reported)	Yes	No/a (self- report)	No	Partial
8. For exposures that can vary in amount or level, did the study examine different levels of the exposure as related to the outcome (e.g., categories of exposure, or exposure measured as continuous variable)?		Berry 2019	Yes	Yes	Yes	Yes	Yes	Yes	Yes	No	Yes	Yes (but not reported)	Yes	Not applicable(self-report)	Yes	Yes
9. Were the exposure measures (independent variables) clearly defined, valid, reliable, and implemented consistently across all study participants?		Watkins 2018	Yes	Yes	Yes	Yes	Yes	Yes	Yes	Yes	Yes	No	Yes	Not applicable(self-report)	Yes	Yes
10. Was the exposure(s) assessed more than once over time?		Conner 2018	Yes	Yes	Cannot determine	Yes	No [Variance cannot be used as this is a sample of controls in an RCT]	Yes	Yes	Yes	Yes	No	Yes	Not applicable(self-report)	No	Yes
11. Were the outcome measures (dependent variables) clearly defined, valid, reliable, and implemented consistently across all study participants?		East 2018	Yes	Yes	No	No - Non-probability sample - quotas by age, gender	Not relevant [Variance cannot be used as this is a quota sample]	Yes	Yes	No	Yes	Yes	Yes	Not applicable(self- report)	No	Yes
12. Were the outcome assessors blinded to the exposure status of participants?		Leventhal 2015	Yes	Yes?	Yes	Yes	No [Variance cannot be used as this is a convenience sample]	Yes	Yes	No	Yes	Yes	Yes	Not applicable(self- report)	Yes	Yes
13. Was loss to follow-up after baseline 20% or less?		Leventhal 2016	Yes	Yes	Yes	Yes	No [Variance cannot be used as this is a convenience sample]	Yes	Yes	Yes	Yes	No	Yes	Not applicable(self-report)	Yes	Yes
14. Were key potential confounding variables measured and adjusted statistically for their impact on the relationship between exposure(s) and outcome(s)?		Lozano 2017	Yes	Yes	Yes	Yes	Yes	Yes	Yes	No	Yes	No	Yes	Not applicable(self- report)	No	Yes
		Miech 2017	Yes	Yes	Yes	Yes	Yes	Yes	Yes	No	Yes	No	Yes	Not applicable(self- report)	No	Partial
		Morgenstern 2018	Yes	Yes	Yes	Yes	Yes	Yes	Yes	No	Yes	No	Yes	Not applicable(self- report)	Yes	Partial
		Spindle 2017	Yes	Yes	Yes	Yes	Yes	Yes	Yes	No	Yes	Yes	Yes	Not applicable(self- report)	No	Yes
		Treur 2018	Yes	No	No (schools instead of persons)	Cannot determine	Yes	Yes	Yes	Yes	Yes	Yes (but not reported)	Yes	Not applicable(self- report)	No	Partial
		Wills 2016	Yes	Yes	Yes	Yes	Yes	Yes	Yes	No	Yes	Yes (but not reported)	Yes	Not applicable(self- report)	No	Yes
		Wills 2017a	Yes	Yes	Yes	Yes	Yes	Yes	Yes	No	Yes	Yes [but not reported]	Yes	Not applicable(self- report)	No	Partial
		Wills 2017b	Yes	Yes	Yes	Yes	Yes	Yes	Yes	Yes	Yes	Yes	Yes	Not applicable(self- report)	No	Partial
		Best 2018	Yes	Yes	Yes	Yes	Yes	Yes	Yes	Yes	Yes	No	Yes	Not applicable(self- report)	No	Yes
		Kinnunen 2019	Yes	Partial	Yes	Yes	Yes	Yes	Yes	Yes	Yes	Yes	Yes	Not applicable(self-report)	No	Partial

## Sheet: Appendix_4_Study_characteristic
Appendix 3 Characteristics of included studies
Study ID	Study design	Objective	Years followed	Follow-up period	Country	Mean age (age range) or school grade baseline*	Baseline sample	Loss to follow-up
Aleyan et al. (2018)	Prospective cohort study (COMPASS study)	The authors examined whether baseline use of e-cigarettes among a Canadian sample of susceptible and non-susceptible never-smoking youth was associated with cigarette smoking initiation over a 2-year follow-up.	2013–2016	2 years	Canada	9th–12th grade	9,501	20.10%
Hammond et al. (2017)	Cohort study (COMPASS study)	The authors examined e-cigarette use in a large longitudinal sample of Canadian youth, including the extent to which e-cigarette use was associated with cigarette-smoking initiation at 1-year follow-up.	2013–2015	1 year	Canada	14–18	19,310	23.00%
Barrington-Trimis et al. (2018a)	Prospective cohort study (Children’s Health Study; Happiness and Health Study; Yale Adolescent Survey Study)	The authors evaluated the association of baseline e-cigarette use (never or ever) with cigarette use frequency at follow-up. Also, to evaluate transitions between baseline ever or past-30-day single or dual product use and past-30-day single or dual product use at follow-up.	2013–2016	Not reported	USA	9th–12th grade	6,147	Follow-up 1 6.1%
								Follow-up 2 40%
Barrington-Trimis et al. (2018b)	Prospective cohort study (Children’s Health Study)	The authors examined the sensitivity, specificity, and predictive value of the susceptibility to smoking index in a prospective cohort study of non-smoking Southern California adolescents as they turned 18, the legal age for smoking at the time of the study.	2014–2016	Approx. 16 months	USA	11th and 12th grade	1,266	25.30%
Barrington-Trimis et al. (2016)	Prospective cohort study (Children’s Health Study)	The authors examined whether e-cigarette use among older adolescents in the transition to adulthood leads to greater likelihood of initiation of cigarettes as they reach the legal age to purchase cigarettes.	2014–2016	Approx. 16 months	USA	17.4 (11th and 12th grade)	298	30% e-cigarette users; 27.7% never e-cigarette users
Berry et al. (2019)	Cohort study (Population Assessment of Tobacco and Health (PATH) Study)	The authors evaluated the associations of prior e-cigarette and other noncigarette tobacco product use with subsequent cigarette initiation over approximately 2 years.	2013–2016	2 years	USA	13.4 (12–15)	6,123	19.10%
Watkins et al. (2018)	Cohort study [PATH Study]	The authors simultaneously assessed e-cigarettes, hookah, noncigarette combustible tobacco, and smokeless tobacco as determinants of future cigarette smoking, including whether poly use of noncigarette products has a greater association with future smoking compared with use of 1 product alone.	2013–2015	1 year	USA	14.3 (12–17)	10,384	12.10%
Conner et al. (2018)	Longitudinal study (controls from a randomised controlled trial (RCT))	This study investigated the extent to which baseline ever use of e-cigarettes was associated with the initiation or escalation of cigarette use (objectively validated) 12 months later in a sample of UK adolescents aged 13–14 years. The impact of controlling for various smoking risk factors such as friends and family smoking and their moderating effects was also explored.	2014–2015	12 months	UK	13.8 (13–14) (never smokers)	2,836	21.40%
East et al. (2018)	Longitudinal survey (Action on Smoking and Health)	This study explored the associations between e-cigarette use and smoking initiation among young people in Great Britain.	2016	4–6 months	Great Britain	(11–18)	2,916	50%
Leventhal et al. (2015)	Longitudinal survey	This study investigated whether adolescents entering the 9th grade in Los Angeles, California, who reported ever using e-cigarettes were more likely to initiate the use of combustible tobacco during the subsequent year.	2013–2014	6 months and 1 year	USA	14.06 (9th grade) [never smokers]	2,530 (never smokers)	3% at 6-month
								3.4 at 12-month
Leventhal et al. (2016)	Longitudinal study	Associations of vaping with subsequent smoking frequency and heaviness pattern among adolescents were examined.	2014–2015	6 months	USA	15.5 years [analytic sample]	2,966 (never smokers)	3%
Lozano et al. (2017)41	Longitudinal survey	The aim of this study was to evaluate if e-cigarette trial among Mexican youth who had not previously smoked cigarettes or used marijuana increased the likelihood of trial and use of conventional cigarettes or marijuana use at 20-month follow-up.	2015–2016	20 months	Mexico	(11–13) [analytic sample]	10,435	37%
Miech et al. (2017)	Longitudinal survey	This study prospectively examined vaping as a predictor of future cigarette smoking among youth with and without previous cigarette smoking experience. A secondary aim is to investigate whether vaping may desensitise youth to the dangers of smoking.	2014–2015	13.4 months	USA	42% modal age 19 at follow-up	347	58%
Morgenstern et al. (2018)	Longitudinal survey	The aim of this study was to evaluate whether e-cigarette use in adolescence can increase the risk of conventional cigarette use.	2015–2016	6 months	Germany	15.61	2,358	7.30%
Spindle et al. (2017)	Longitudinal survey	The present study examined the extent to which e-cigarette use among never cigarette smokers at time 1 of the study was predictive of cigarette smoking status at time 2 (one year later), while controlling for other relevant variables that independently may predict the uptake of cigarettes. A secondary purpose of this study was to examine if several factors previously predictive of the onset of ci…	2014–2015	1 year	USA	18.5 [analytic sample]	5,779	35%
Treur et al. (2018)	Cohort study	The authors aimed to 1): investigate the prevalence and sociodemographic patterning of three major types of alternative tobacco (e-cigarettes with nicotine, e-cigarettes without nicotine and waterpipe) and 2): investigate the association between alternative tobacco and conventional smoking, cross-sectionally in the total sample and longitudinally in a subsample whereby we take adolescents’ propen…	2014–2015	6 months	Netherlands	13.8 [complete sample]	6,819	69.30%
Wills et al. (2016)	Longitudinal study	The authors tested the role of cognitive and social factors for mediating the relation between e-cigarette use and smoking onset.	2013–2014	1 year	USA	14.7 (14–16)	1,984	44.40%
Wills et al. (2017a)	Longitudinal study	The authors tested whether the effect of e-cigarette use for smoking onset differs for youth who are lower versus higher on propensity to smoke.	2013–2014	1 year	USA	14.8	1,984	44.40%
Wills et al. (2017b)	Longitudinal study	The authors primary aim was to test whether e-cigarette use is related to the onset of smoking; thus, among adolescents who had never smoked at time 1 (T1), we determined the likelihood of smoking at time 2 (T2) as a function of previous e-cigarette use. A second aim was to determine longitudinal predictors for e-cigarette uptake.	2013–2014	1 year	USA	14.7 (14–16)	1,984	44.40%
Best et al. (2018)	Prospective cohort study	This study examined whether young never smokers in Scotland, UK who have tried an e-cigarette are more likely than those who have not, to try a cigarette during the following year.	2015–2016	1 year	Scotland	14.4 (11–18)	3,001	29.60%
Kinnunen et al. (2019)	Longitudinal study	This longitudinal study explored whether nicotine and non-nicotine e-cigarette uses predict the daily use of two different nicotine products, namely conventional cigarettes and nicotine e-cigarettes.	2014–2016	2.5 years	Finland	15–16	7,738	55.10%
* Grade is shown as a proxy for age when data on age were not provided.

## Sheet: _Appendix_5_Ever_use_odds_ratio
Appendix 4 Adjusted odds ratio for ever e-cigarette and cigarette use among adolescents in the selected longitudinal cohort studies
Study ID	Outcome (cigarette)	Exposure (e-cigarette)	Adjusted odds ratio	Lower 95% CI	Upper 95% CI	Covariates	Demographic	Interpersonal	Intrapersonal
Barrington-Trimis et al. (2016)	Ever use	Ever use	6.17*	3.3	11.6	Gender; ethnicity; grade; highest parental education	Yes	No	No
Barrington-Trimis et al. (2016)	Ever use	Ever use	5.48*	2.69	11.2	Gender; ethnicity; grade; highest parental education; use of hookah; use of cigar; use of pipe	Yes	No	Yes
Berry et al. (2019)	Ever use	Ever use	4.09*	2.97	5.63	Sex; age; race/ethnicity; parental education; urban or rural residence; living with tobacco user; noticing tobacco warnings; tobacco advertisement receptivity; ever alcohol use; ever marijuana use; prescription drug abuse; enjoying frightening things; liking new and exciting experiences; preferring unpredictable friends; willingness to smoke in next year; curiosity about cigarettes; susceptibilit…	Yes	Yes	Yes
Watkins et al. (2018)	Ever use	Ever use	2.53*	1.8	3.56	Hookah use; non-combustible cigarettes; smokeless tobacco use; gender; age; race/ethnicity; parental education; urban residence; sensation seeking; ever used alcohol; living with tobacco user; notice of cigarette warning labels; tobacco advertising receptivity; summer season	Yes	Yes	Yes
Conner et al. (2018)	Initiation	Ever use	4.06*	2.94	5.6	Friend smokers; gender; family smokers; intention; attitudes; norms; perceived behavioural control; self-efficacy; free school meals	Yes	Yes	Yes
East et al. (2018)	Initiation	Ever use	10.57*	3.33	33.5	Age; gender; school performance; problem behaviour; monthly alcohol use; smoking susceptibility; e-cigarette susceptibility; some friends smoke; some friends use e-cigarettes; at least one parent smokes; at least one parent uses e-cigarettes; sibling(s) smoke; sibling(s) use e-cigarettes; public approve of smoking; public approval of e-cigarettes	Yes	Yes	Yes
East et al. (2018)	Initiation	Ever use	11.89*	3.56	39.72	Age; gender; school performance; problem behaviour; monthly alcohol use; smoking susceptibility; e-cigarette susceptibility; some friends smoke; some friends use e-cigarettes; at least one parent smokes; at least one parent uses e-cigarettes; sibling(s) smoke; sibling(s) use e-cigarettes; public approve of smoking; public approval of e-cigarettes; follow-up e-cigarette use
Leventhal et al. (2015)	Ever use	Ever use	1.75*	1.1	2.77	Gender; ethnicity; living with biological parents; substance use; family history of smoking; age; parental education; peer smoking; scale for depressive symptoms; subscale for impulsivity; delinquent behaviour; smoking susceptibility; smoking expectancies; time; ever e-cigarette use by time	Yes	Yes	Yes
Spindle et al. (2017)	Ever use	Ever use	3.37*	1.91	5.94	Gender; age; ethnicity; depression; anxiety; negative urgency; positive urgency; lack of premeditation; lack of perseverance; sensation seeking; stressful life events; peer deviance; other tobacco use	Yes	Yes	Yes
Treur et al. (2018)	Ever use	Ever use of nicotine e-cigarette	11.9*	3.36	42.11	Sex; age; educational level; propensity to smoke; interaction	Yes	No	Yes
Treur et al. (2018)	Ever use	Ever use of non-nicotine e-cigarette	5.36*	2.73	10.52
Wills et al. (2017b)	Ever use	Ever use	2.87*	2.03	4.05	Age; gender; ethnicity; parental education; parental support; rebelliousness	Yes	No	Yes
Best et al. (2018)	Ever use	Ever use	5.97*	3.12	11.4	Sex; age; family affluence scale; ethnic group; school; susceptibility to smoking at baseline; any family member smokes at baseline; at least some friends smoke at baseline; interactions between e-cigarettes and susceptibility; interactions between e-cigarettes and friends smoking	Yes	Yes	Yes
* Statistically significant at the level determined by the study.

## Sheet: Appendix_6_Ever_use_other
Appendix 5 Ever use of e-cigarettes and cigarettes among adolescents in the selected longitudinal cohort studies using statistical measures such as adjusted relative risk, estimates, or standardised coefficient
Study ID	Outcome (cigarette)	Exposure (e-cigarette)	Adjusted relarive risk	Lower 95% CI	Upper 95% CI	Standardised coefficient	Estimate (SE)	Covariates	Demographic	Interpersonal	Intrapersonal
Lozano et al. (2017)	Ever use	Ever use	1.4*	1.22	1.6			Sex; age; parents’ socioeconomic status (SES); sensation seeking; friends that smoke; parents that smoke; siblings that smoke; tried alcohol; binge drinking; Internet tobacco product advertising	Yes	Yes	Yes
Morgenstern et al. (2018)	Ever use	Ever use	2.18*	1.68	2.83			Sex; age; federal state; school type; migration background; school-leaving qualification of parents; SES; sensation seeking; impulsivity; anxiety; sensitivity; hopelessness; extraversion; agreeableness; conscientiousness; neuroticism; openness; ever e-cigarettes use; ever alcohol use; ever binge drinking; ever cannabis use; ever other illegal drugs use	Yes	No	Yes
Wills et al. (2016)	Ever use	Ever use				.08†		Smoker prototypes; smoking expectancies; peer smoker affiliations; marijuana score; gender; ethnicity; family structure; parental education	Yes	Yes	Yes
Wills et al. (2016)	Ever use	Ever use				0.18*		Gender; ethnicity; family structure; parental education	Yes	No	No
Wills et al. (2017a)	Initiation	Ever use					0.8 (0.18)*	Gender; ethnicity; father education; propensity to smoke; e-cigarette use by propensity	Yes	No	Yes
*Statistically significant at the level determined by the study. † Non-significant results at the level determined by the study.

## Sheet: Appendix_7_Frequency_odds_ratio
Appendix 6 Adjusted odds ratios for different frequencies of e-cigarette and cigarette use among adolescents in the selected longitudinal cohort studies
Study ID	Outcome (cigarette)	Exposure (e-cigarette)	Adjusted odds ratio	Lower 95% CI	Upper 95% CI	Covariates	Demographic	Interpersonal	Intrapersonal
Hammond et al. (2017)	Initiation	Past-30-day use	2.12*	1.68	2.66	Schools; age; sex; race/ethnicity; spending money; smoking status	Yes	Yes	No
Hammond et al. (2017)	Daily smoking initiation	Past-30-day use	1.79*	1.41	2.28
Barrington-Trimis et al. (2018a)	Experimented	Ever use	4.57*	3.56	5.87	Sex; race and/or ethnicity; grade; study (e.g. cohort 1, 2 or 3)	Yes	No	No
Barrington-Trimis et al. (2018a)	Infrequent	Ever use	4.27*	2.75	6.62
Barrington-Trimis et al. (2018a)	Frequent	Ever use	3.51*	1.97	6.24
Berry et al. (2019)	Past-30-day use	Ever use	2.75*	1.6	4.73	Sex; age; race/ethnicity; parental education; urban or rural residence; living with tobacco user; noticing tobacco warnings; tobacco advertisement receptivity; ever alcohol use; ever marijuana use; prescription drug abuse; enjoying frightening things; liking new and exciting experiences; preferring unpredictable friends; willingness to smoke in next year; curiosity about cigarettes; susceptibilit…	Yes	Yes	Yes
Watkins et al. (2018)	Ever use	Former use	2.58*	1.77	3.761	Hookah use; non-combustible cigarette use; smokeless tobacco use; gender; age; race/ethnicity; parental education; urban residence; sensation seeking; ever alcohol use; living with tobacco user; notice of cigarette warning labels; tobacco advertising receptivity; summer season	Yes	Yes	Yes
Watkins et al. (2018)	Ever use	Past-30-day use	1.87*	1.15	3.05
Watkins et al. (2018)	Past-30-day use	Ever use	2.65*	1.38	5.1
Watkins et al. (2018)	Past-30-day use	Former use	1.84*	1.07	3.15
Watkins et al. (2018)	Past-30-day use	Past-30-day use	2.08†	0.81	5.4
Leventhal et al. (2016)	Smoking frequency	Ever use	2.51*	2.3	2.75	Age; sex; ethnicity; highest parental education; whether student lived with both parents; ever use of alcohol or drugs; ever use of combustible tobacco product; family history of smoking; depressive symptoms; impulsivity: lack of premeditation; impulsivity: sensation seeking; delinquent behaviour; peer smoking; smoking susceptibility; smoking expectancies	Yes	Yes	Yes
Spindle et al. (2017)	Ever use	Past-30-day use	3.41*	1.57	7.41	Gender; age; ethnicity; depression; anxiety; negative urgency; positive urgency; lack of premeditation; lack of perseverance; sensation seeking; stressful life events; peer deviance; other tobacco use	Yes	Yes	Yes
Spindle et al. (2017)	Past-30-day use	Ever use	3.3*	1.2	9.05
Spindle et al. (2017)	Past-30-day use	Past-30-day use	1.15†	0.15	9.06
Wills et al. (2017b)	Ever use	Use 1–2 times	2.88*	1.96	4.22	Age; gender; ethnicity; parental education; parental support; rebelliousness	Yes	No	Yes
Wills et al. (2017b)	Ever use	Use 3–4 times	2.29*	1.35	3.87
Wills et al. (2017b)	Ever use	Use yearly/monthly	4.17*	2.03	8.57
Wills et al. (2017b)	Ever use	Use weekly/daily	4.09*	2.43	6.88
Kinnunen et al. (2019)	Daily smoking	Ever use non-nicotine e-cigarettes	0.94†	0.22	4.08	Gender; socioeconomic background (measured by parental background); other tobacco product use; school clustering	Yes	No	Yes
Kinnunen et al. (2019)	Daily smoking	Ever use nicotine e-cigarettes	2.92*	1.09	7.85
*Statistically significant at the level determined by the study. † Non-significant results at the level determined by the study.

## Sheet: Appendix_8_frequency_other
Appendix 7 Adjusted relative risks for different frequencies of e-cigarette and cigarette use
Study ID	Outcome (cigarette)	Exposure (e-cigarette)	Adjusted relative risks	Lower 95% CI	Upper 95% CI	Covariates	Demographic	Interpersonal	Intrapersonal
Lozano et al. (2017)	Past-30-day use	Ever use	1.43†	0.94	2.16	Sex; age; parent SES; sensation seeking; friends that smoke; parents that smoke; siblings that smoke; tried alcohol; binge drinking; Internet tobacco product advertising	Y	Y	Y
Miech et al. (2017)	Ever use	Past-30-day use	4.78*	1.91	11.96	Binge drinking in last 30 days [baseline]; marijuana used in last 30 days [baseline]; female; non-white	Y	N	Y
*Statistically significant at the level determined by the study.
† Non-significant results at the level determined by the study.

## Sheet: Appendix_9_Feasibility_assessme
Appendix 8 Feasibility assessment
1. Collapsed duplicates – 14 unique studies
2. Separated studies by outcome and exposure
a. Will look at ever smoked (outcome) and ever tried e-cigarette at baseline (exposure) as there is data to look at this
b. Chose studies that report AOR
c. Chose studies with longest follow up period
d. Cannot look at past 30 day use of smoking as only Watkins/Spindle have complete data and have had to correct Table 2 in Spindle 201738 43
3. Separated studies by length of follow up period
a. Decided to include all time lengths as could not find evidence suggesting when effect should have taken place
b. Will do subgroup analyses
4. Cannot separate studies by e-cigarette type as information is not available
a. Will do subgroup of pre/post 2014- as this is the point at which e-cigarette use rapidly increased in US.
5. Separated studies by way measured
a. Can calculate ORs for most
b. Can only use those with AOR in main analyses (n=10)
6. All together will use 9: Barrington-Trimis (2016), Berry (2019), Conner (2018), East (2018), Leventhal (2015), Spindle (2017), Treur (2018), Wills (2017b), Best (2018). 34 37 39 40 33 43 44 47 48

## Sheet: Appendix_10_Meta-analyses_etc
Appendix 9 Meta-analysis results
Unadjusted meta-analysis: ever e-cigarette use
Meta-analysis results, using primary study adjusted odds ratio (AOR), for association between ever e-cigarette use and subsequent smoking
Sensitivity: only 3-domain covariate adjusted studies retained
Sensitivity: only high-quality single time point studies retained
Subgroup: pre/post 2014
							Baseline data collection Pre-2014
							Baseline data collection 2014 onwards
Subgroup: Less than 12 months follow up or 12 months or more
							Less than 12 months
							12 months or more
Subgroup: North America and Europe
								North America
								Europe
Meta-analysis: past 30 day e-cigarette use
